# Supplementary material for: Circulating Tumor Cells as a Predictive Biomarker in Resectable Lung Cancer: A Systematic Review and Meta-Analysis
Source: Cancers (Basel). 2022 Dec 12;14(24):6112. doi: 10.3390/cancers14246112 (PMC9776809; doi:10.3390/cancers14246112)
Supplement: Supplementary file 1 [file cancers-14-06112-s001.zip]

Archive with 1 entries (1 files):
- cancers-2045502-supplementary.pdf
